# Supplementary material for: Development of microfluidic chip for entrapping tobacco BY-2 cells
Source: PLoS One. 2022 Apr 14;17(4):e0266982. doi: 10.1371/journal.pone.0266982 (PMC9009702; doi:10.1371/journal.pone.0266982)
Supplement: S1 Dataset — (XLSX) [file pone.0266982.s004.xlsx]

## Sheet: S1 Dataset
S1 Dataset. Data for Fig 1C
	Day	Number of cells in filaments											Number of cells in filaments
		1	2	3	4	5	6	7	8	9	10～	SUM	1-3	4-6	7-9	10-
Counts	3	0	1	0	2	0	2	0	7	0	27	39	1	4	7	27
	5	0	0	0	5	0	4	0	5	0	20	34	0	9	5	20
	7	3	13	3	18	0	4	0	8	0	8	57	19	22	8	8
Ratio	3	0	2.5641	0	5.12821	0	5.12821	0	17.9487	0	69.2308		2.5641	10.2564	17.9487	69.2308
	5	0	0	0	14.7059	0	11.7647	0	14.7059	0	58.8235		0	26.4706	14.7059	58.8235
	7	5.26316	22.807	5.26316	31.5789	0	7.01754	0	14.0351	0	14.0351		33.3333	38.5965	14.0351	14.0351
			1-3	4-6	7-9	10-
		Day 1	2.5641	10.2564	17.9487	69.2308
		Day 3	0	26.4706	14.7059	58.8235
		Day 7	33.3333	38.5965	14.0351	14.0351
