# Supplementary material for: Development of microfluidic chip for entrapping tobacco BY-2 cells
Source: PLoS One. 2022 Apr 14;17(4):e0266982. doi: 10.1371/journal.pone.0266982 (PMC9009702; doi:10.1371/journal.pone.0266982)
Supplement: S2 Dataset — (XLSX) [file pone.0266982.s005.xlsx]

## Sheet: S2 Dataset
S2 Dataset. Data for Fig 3A and S2 Fig
	Day 7 without sieve				40µm
	area	length of short axis	length of long axis		area	length of short axis	length of long axis
	14986.2	71.8982	265.525		9990.83	50.513	251.958
	24526.2	130.734	238.985		4591.37	39.5162	148.012
	16859.5	88.4423	242.837		3452.71	45.4606	96.751
	22122.1	139.687	201.744		6464.66	42.0332	195.922
	7309.47	43.9435	211.895		4921.95	36.5082	171.742
	7125.81	49.6265	182.916		3673.1	41.4839	112.793
	6685.04	42.294	201.352		3305.79	32.2528	130.569
	6758.5	46.9396	183.418		2975.21	35.0496	108.135
	11753.9	36.2588	412.952		4921.95	43.1023	145.468
	18769.5	97.4136	245.451		4517.91	35.0922	164.005
	5693.3	35.7243	203.016		3930.22	30.3144	165.157
	15941.3	73.9345	274.667		3195.6	37.933	107.316
	10211.2	39.1433	332.315		5546.38	46.6825	151.351
	12451.8	51.5368	307.784		8741.98	58.2284	191.252
	11643.7	37.5125	395.409		5472.92	41.8063	166.766
	9476.6	58.2396	207.283		5472.92	43.0908	161.795
	5399.46	26.7704	256.936		4334.26	32.5392	169.683
	15537.2	67.9655	291.216		5987.15	36.9448	206.442
	5693.3	30.3803	238.728		6317.73	49.2666	163.358
	12929.3	94.9032	173.55		3379.25	35.888	119.95
	10064.3	44.7263	286.649		5215.8	33.65	197.454
	2718.09	25.3778	136.44		5583.11	27.4742	258.869
	20753	103.336	255.835		6354.46	51.9712	155.757
	5840.23	30.2289	246.115		6868.7	42.7343	204.752
	10725.5	46.6353	292.976		4370.99	35.8264	155.42
	11496.8	50.3706	290.757		3820.02	27.957	174.063
	11129.5	84.2861	168.209		4113.87	33.1874	157.909
	4150.6	34.9495	151.287		5546.38	35.7897	197.416
	8411.4	46.009	232.893		5803.5	54.4832	135.693
	8374.67	84.2837	126.577		6427.92	33.0272	247.93
	10027.6	31.5504	404.875		3820.02	27.5131	176.871
	10945.8	64.4208	216.448		5179.07	42.0888	156.753
	6427.92	32.5976	251.198		4407.72	38.5257	145.745
	7713.51	57.2092	171.758		5619.84	30.4064	235.445
	4224.06	27.9095	192.801		5803.5	36.9638	200.006
	9917.37	47.6047	265.385		6648.31	45.4588	186.305
	14031.2	50.2547	355.672		5472.92	38.2137	182.444
	17263.6	117.204	187.637		4444.45	30.4482	185.946
	9843.91	57.494	218.11		4591.37	29.5181	198.145
	13737.4	88.4341	197.886		6023.88	49.6834	154.453
	11313.1	51.6122	279.229		4848.49	41.614	148.422
	3820.02	34.9293	139.318		2791.56	25.2162	141.025
	12121.2	44.3976	347.79		5142.34	45.0195	145.509
	11203	38.4193	371.461		3379.25	36.7008	117.294
	14435.3	72.6855	252.993		6391.19	42.7524	190.437
	9256.21	80.236	146.958		6795.23	72.2713	119.776
	13663.9	58.0977	299.604		6648.31	43.7236	193.698
	5179.07	35.532	185.679		5289.26	35.075	192.1
	19430.7	121.63	203.506		5840.23	35.0145	212.477
	12672.2	86.2283	187.211		8080.82	43.2177	238.19
	10762.2	38.2386	358.532		5913.69	35.7013	211.011
	28282.9	108.754	331.289		2350.78	33.4417	89.5479
	9917.37	46.6955	270.553		7125.81	41.0345	221.216
	7125.81	30.1621	300.956		5325.99	34.97	194.015
	21487.6	97.8894	279.63		2975.21	37.0854	102.199
	11203	47.457	300.72		4003.68	41.274	123.57
	9182.75	45.5947	256.56		5215.8	26.0798	254.769
	5950.42	32.716	231.695		3379.25	32.4235	132.767
	3746.56	35.5303	134.327		3415.98	34.5064	126.109
	17410.5	91.2766	242.987		4811.76	28.8158	212.718
	9733.71	45.8849	270.234		4517.91	34.6193	166.245
	7750.24	31.6434	312.005		5693.3	41.6996	173.925
	7125.81	45.8711	197.891		6281	38.478	207.944
	9072.56	40.4268	285.885		8999.09	50.9671	224.926
	12011	30.7716	497.234		3673.1	36.3057	128.881
	12892.6	49.8218	329.648		2754.82	35.6508	98.4362
	11129.5	42.5972	332.831		4921.95	37.8371	165.711
	5876.96	29.801	251.219		6978.89	43.8366	202.805
	5105.61	33.8219	192.3		5215.8	37.1968	178.626
	10688.7	55.3759	245.887		6060.61	36.1233	213.727
	17116.6	72.6587	300.097		2424.25	33.8735	91.1691
	5766.77	49.7888	147.547		4848.49	27.4471	225.03
	6685.04	40.5295	210.118		9256.21	34.5617	341.169
	5142.34	27.6601	236.83		4885.22	30.0567	207.049
	9476.6	69.4015	173.946		4187.33	33.34	159.993
	5803.5	37.5915	196.667		5362.73	46.5211	146.847
	7125.81	42.1472	215.375		5509.65	53.9566	130.08
	6574.85	48.3505	173.227		5546.38	35.6867	197.985
	9035.83	48.5482	237.097		4003.68	32.1664	158.557
	6097.35	39.5999	196.145		5068.88	37.9541	170.131
	5105.61	63.8927	101.795		4664.84	40.7647	145.775
	5840.23	38.7652	191.919		4481.18	37.4689	152.353
	9109.29	45.6419	254.244		4187.33	29.2987	182.062
	4481.18	45.1077	126.553		4664.84	59.3392	100.144
	15500.5	89.7982	219.891		5068.88	35.1773	183.561
	4517.91	31.8592	180.648		4628.11	38.1597	154.5
	10872.4	50.5041	274.238		5472.92	57.0901	122.121
	4187.33	33.1118	161.096		3746.56	31.1287	153.321
	13002.8	37.6585	439.849		4003.68	31.6984	160.899
	6978.89	63.7352	139.488		3783.29	27.0592	178.109
	4628.11	37.6578	156.559		6795.23	51.0316	169.627
	4701.57	33.821	177.087		5766.77	29.2696	250.984
	7860.43	29.4388	340.139		6134.08	34.8132	224.458
	7125.81	38.9629	232.977		6685.04	37.2459	228.642
	8191.01	68.509	152.307		8007.36	47.8922	212.988
	17337	82.4754	267.782		2791.56	26.2628	135.405
	6574.85	30.4082	275.439		5950.42	42.1532	179.824
	14508.7	88.7251	208.312		5509.65	41.9683	167.237
	7052.35	30.9253	290.503		14508.7	49.2415	375.344
	4481.18	33.4018	170.904		2828.29	25.6664	140.375
	8558.32	27.3112	399.189		4848.49	36.8988	167.388
	7676.78	53.4313	183.026		6685.04	42.7799	199.065
	4591.37	32.0519	182.482		4481.18	38.106	149.806
	17043.2	83.8337	258.978		3452.71	36.0919	121.865
	5289.26	39.121	172.233		5619.84	42.6689	167.781
	7199.28	40.7679	224.958		7823.7	36.948	269.744
	7346.2	39.4164	237.419		4003.68	36.3549	140.29
	8264.47	45.1153	233.357		5142.34	50.133	130.667
	14912.8	76.2634	249.099		3820.02	35.9434	135.387
	8778.71	34.9561	319.918		6905.43	48.7069	180.605
	9696.98	45.4989	271.498		5179.07	37.6903	175.046
	8705.25	48.7465	227.493		8044.09	57.8053	177.272
	3856.75	26.0061	188.919		6611.58	44.2299	190.423
	13076.2	62.7116	265.623		4775.03	45.9126	132.487
	5619.84	32.5649	219.839		7493.12	41.9085	227.767
	16418.8	101.543	205.978		8044.09	42.1329	243.212
	5509.65	38.6628	181.536		7089.08	34.2251	263.861
	8778.71	43.7909	255.374		3856.75	27.1781	180.773
	11753.9	64.8432	230.913		4628.11	45.7247	128.939
	8191.01	34.5653	301.876		7382.93	39.9587	235.368
	19320.5	75.6143	325.495		6538.12	52.5749	158.418
	4150.6	24.4933	215.871		4517.91	30.5614	188.319
	13884.3	58.4882	302.403		3452.71	34.2899	128.27
	4921.95	32.5126	192.849		7786.97	46.5096	213.283
	10431.6	58.3629	227.69		4113.87	37.6863	139.058
	6942.16	43.7736	202.028		4407.72	28.7985	194.973
	8044.09	53.0853	193.033		5987.15	37.4261	203.787
	9954.1	41.9155	302.523		10358.1	48.8284	270.234
	5399.46	39.6322	173.553		4628.11	29.5518	199.503
	5876.96	29.9786	249.731		4444.45	41.4861	136.473
	11607	60.291	245.244		5325.99	43.7337	155.137
	12378.3	51.3091	307.326		6685.04	40.5212	210.161
	7052.35	49.4646	181.623		5583.11	31.6674	224.592
	10027.6	41.824	305.422		2607.9	39.5548	83.989
	9476.6	84.3113	143.185		3489.44	34.3673	129.343
	4260.8	48.0671	112.921		5693.3	47.4125	152.968
	12415.1	93.5565	169.046		6831.97	38.5159	225.962
	13517	58.6115	293.784		8595.05	57.1724	191.511
	5325.99	38.4201	176.593		3342.52	24.5076	173.742
	5362.73	37.1179	184.048		8080.82	42.4481	242.509
	3158.87	43.1217	93.318		6648.31	34.8131	243.276
	4921.95	30.3165	206.818		6795.23	44.7599	193.395
	9550.06	41.6905	291.809		5840.23	42.7789	173.912
	15427	96.7284	203.169		5436.19	45.2842	152.925
	19210.3	83.5331	292.959		6574.85	36.4555	229.749
	2791.56	30.8862	115.136		6685.04	37.65	226.188
	9733.71	43.0545	287.999		6097.35	40.8528	190.129
	6611.58	45.0541	186.939		5509.65	34.7759	201.826
