# Supplementary material for: Development of microfluidic chip for entrapping tobacco BY-2 cells
Source: PLoS One. 2022 Apr 14;17(4):e0266982. doi: 10.1371/journal.pone.0266982 (PMC9009702; doi:10.1371/journal.pone.0266982)
Supplement: S3 Dataset — (XLSX) [file pone.0266982.s006.xlsx]

## Sheet: S3 Dataset
S3 Dataset. Data for Fig 3C
Number of cells in a filament	1	2	3	4	5	6	7	8	9	10-	SUM
Number of filaments trapped	10	36	15	2	0	0	0	0	0	0	63
Ratio of cell filaments	15.873	57.1429	23.8095	3.1746	0	0	0	0	0	0
