# Supplementary material for: Development of microfluidic chip for entrapping tobacco BY-2 cells
Source: PLoS One. 2022 Apr 14;17(4):e0266982. doi: 10.1371/journal.pone.0266982 (PMC9009702; doi:10.1371/journal.pone.0266982)
Supplement: S4 Dataset — (XLSX) [file pone.0266982.s007.xlsx]

## Sheet: S4 Dataset
S4 Dataset. Data for Fig 4C
	Duration of cultivation (days)
filament #	0	1	2	3	4
1	1	2	2	4	8
2	1	2	4	7	12
3	2	3	6	9	18
4	2	2	3	8	16
5	1	1	2	4	10
6	2	2	4	6	11
7	2	2	4	7	12
8	2	2	3	4	8
9	2	2	5	9	16
10	1	2	4	9	18
11	2	3	4	8	14
12	1	2	3	6	15
13	2	3	5	10	19
Ave	1.61538	2.15385	3.76923	7	13.6154
SD	0.634324	0.5547	1.15128	2.06119	4.06893
