# Supplementary material for: Development of microfluidic chip for entrapping tobacco BY-2 cells
Source: PLoS One. 2022 Apr 14;17(4):e0266982. doi: 10.1371/journal.pone.0266982 (PMC9009702; doi:10.1371/journal.pone.0266982)
Supplement: S5 Dataset — (XLSX) [file pone.0266982.s008.xlsx]

## Sheet: S5 Dataset
S5 Dataset. Data for Fig 4D
MI(%)	Day0			MI(%)	Day1			MI(%)	Day2			MI(%)	Day3			MI(%)	Day4
Normal	357	3	0.840336	Normal	354	32	9.03955	Normal 5ul	557	74	13.2855	Normal	384	21	5.46875	Normal	574	12	2.09059
Sort	338	3	0.887574	Sort	442	21	4.75113	Sort 20ul	377	36	9.54907	Sort	473	10	2.11416	Sort	342	2	0.584795
Sort&chip	338	3	0.887574	Sort&chip	532	36	6.76692	Sort&chip	469	50	10.661	Sort&chip	337	13	3.85757	Sort&chip	364	3	0.824176
	Days							Days
MI(%)	0	1	2	3	4		Cell counts/mL	0	4
Normal	0.840336	9.03955	13.2855	5.46875	2.09059		Normal	71700	1039000
Sort	0.887574	4.75113	9.54907	2.11416	0.584795		Sort	1500	3500
Sort&chip	0.887574	6.76692	10.661	3.85757	0.824176
